# Supplementary material for: Enantiodiscriminating Lipophilic Liquid Membrane-Based Assay for High-Throughput Nanomolar Enantioenrichment of Chiral Building Blocks
Source: Membranes (Basel). 2023 Jan 11;13(1):94. doi: 10.3390/membranes13010094 (PMC9862411; doi:10.3390/membranes13010094)
Supplement: Supplementary file 1 [file membranes-13-00094-s001.zip]

Archive with 1 entries (1 files):
- membranes-2137608-supplementary.pdf
